# Supplementary material for: Nematocidal Effects of a Coriander Essential Oil and Five Pure Principles on the Infective Larvae of Major Ovine Gastrointestinal Nematodes In Vitro
Source: Pathogens. 2020 Sep 9;9(9):740. doi: 10.3390/pathogens9090740 (PMC7558654; doi:10.3390/pathogens9090740)
Supplement: Supplementary file 1 [file pathogens-09-00740-s001.zip]

Archive with 7 entries (6 files):
- Supplementary materials/
- Supplementary materials/Video S1.mp4
- __MACOSX/Supplementary materials/._Video S1.mp4
- Supplementary materials/Figure S2.docx
- __MACOSX/Supplementary materials/._Figure S2.docx
- Supplementary materials/Figure S1 .pdf
- __MACOSX/Supplementary materials/._Figure S1 .pdf
